# Supplementary material for: Somatic mutations in Middle East and North Africa breast cancer patients: a systematic review
Source: Oncologist. 2025 Jul 15;30(9):oyaf205. doi: 10.1093/oncolo/oyaf205 (PMC12445638; doi:10.1093/oncolo/oyaf205)
Supplement: oyaf205_Supplementary_Data [file oyaf205_supplementary_data.zip]

Archive with 4 entries (4 files):
- SupplementaryTable1.xlsx
- SupplementaryTable2.xlsx
- SupplementaryTable3.xlsx
- Titles for Supplementary Tables .docx
