# Supplementary material for: Somatic mutations in Middle East and North Africa breast cancer patients: a systematic review
Source: Oncologist. 2025 Jul 15;30(9):oyaf205. doi: 10.1093/oncolo/oyaf205 (PMC12445638; doi:10.1093/oncolo/oyaf205)
Supplement: oyaf205_Supplementary_Data [file oyaf205_supplementary_data.zip › SupplementaryTable1.xlsx]

## Sheet: SupplementaryTable1
Index	Population	Title	References	Breast patient samples	Detection Methodology	Most Prevalent Gene(s) reported results in the study	Less Prevalent Gene(s) reported results in the study
1	Egypt	Preliminary results of targeted sequencing of BRCA1 and BRCA2 in a cohort of breast cancer families: New insight into pathogenic variants in patients and at‑risk relatives	Saied et al., 2021	11	NGS-Targeted	BRCA1, BRCA2	-
2	Egypt	Targeted next generation sequencing identifies somatic mutations in a cohort of Egyptian breast cancer patients	Nassar et al., 2020	46	NGS-Targeted	KIT, PIK3CA, TP53, EPHB1, TSC1	MTOR, PTEN, CEBPA, KRAS, JAK2, PDGFRA, VHL, NOTCH4, STK11, TSC2, KT1, ESR1, JAK3, MET, APC, ERBB2, IDH2, MAP2K4
3	Egypt	PIK3CA mutations in HER2-positive Breast Cancer Patients;Frequency and Clinicopathological Perspective in Egyptian Patients	Elwy et al., 2017	51	Sanger Sequencing-Targeted	PIK3CA	-
4	Egypt	Genetic mutations in HER2-positive breast cancer: possible association with response to trastuzumab therapy	Zakaria et al., 2023	24	NGS-Targeted	TP53, ATM, RB1	CDH1, GNAS, MLH1, SMARCB1, SMO, VHL
5	Egypt	Somatic Mutations Alter Interleukin Signaling Pathways in Grade II Invasive Breast Cancer Patients:An Egyptian Experience	Nassar et al., 2022	55	NGS-Targeted	JAK1, IL7R, SOCS1, IL6ST, IL2	MCL1, AKT3, PIK3CA, JAK2, BCL2, JUN, SHC1, JAK3, MTOR, NRAS
6	Egypt	Mutations of p53 gene in breast cancer in the Egyptian Province of Dakahliya	El-Ghannam et al., 2011	30	Sanger Sequencing-Targeted	TP53	-
7	Egypt	Estrogen Receptor Gene Polymorphism as a Possible Genetic Risk Factor for Treatment Response in ER‑PositiveBreast Cancer Patients	Allahloubi et al., 2022	100	Real-time PCR-Targeted	ESR	-
8	Iran	The High Frequency of PIK3CA Mutations in Iranian Breast Cancer Patients	Azizi et al., 2016	80	Sanger Sequencing-Targeted	PIK3CA	-
9	Iran	A Novel PIK3CA Hotspot Mutation in Isfahanian Breast Cancer Patients	Gharbi et al., 2011	50	Sanger Sequencing-Targeted	PIK3CA	-
10	Iran	Evaluation of PIK3CA Gene Mutations in Breast Cancer Patients Treated by Trastuzumab	Nazeria et al., 2023	73	Sanger Sequencing-Targeted	PIK3CA	-
11	Iran	Association of estrogen receptor-α A908G (K303R) mutation with breast cancer risk	Abbasi et al., 2012	150	Sanger Sequencing-Targeted	ER-α	-
12	Iran	Mutation Screening in the Mitochondrial D-Loop Region of Tumoral and Non-tumoral Breast Cancer in Iranian Patients	Rahmani et al., 2012	50	Sanger Sequencing-Targeted	mtDNA	-
13	Iran	Mutation screening of the BRCA1 gene in sporadic breast cancer in the Central of Iran	Behbahani et al., 2018	101	Sanger Sequencing-Targeted	BRCA1	-
14	Iran	Molecular Epidemiology of Breast Cancer among Iranian-Azeri Population based on P53 Research	Pouladi et al., 2018	130	Sanger Sequencing-Targeted	TP53	-
15	Iran	Correlation between important genes of mTOR pathway (PI3K and KIT) in Iranian women with sporadic breast cancer	Rahimi et al., 2018	50	Sanger Sequencing-Targeted	PIK3CA	-
16	Iran	The variation of mitochondrial NADH dehydrogenase subunit 4 (mtND4) and molecular dynamics simulation of SNPs among Iranian women with breast cancer	Arezi et al., 2018	60	Sanger Sequencing-Targeted	mtND4	-
17	Iraq	Detection of IL-1b, VEGF and IL-4 with their novel genetic variations in breast cancer patients	Qadir et al., 2023	40	Sanger Sequencing-Targeted	IL-1b, VEGF, IL-4	-
18	Iraq	PI3K pathway gene polymorphism in breast cancer tissues proliferation with synergistic effect of EBV-LMP1 oncogene activity among breast cancer patients in Basrah, southern of Iraq	Jawad et al., 2023	72	Sanger Sequencing-Targeted	PIK3CA	-
19	Iraq	High spectrum of PTEN gene mutations in Iraqi breast cancer patients	Mahood et al., 2020	20	Sanger Sequencing-Targeted	PTEN	-
20	Jordan	PIK3CA Mutational Profiling in a Patient Cohort with HR+/HER2- Advanced Metastatic Breast Cancer at a Tertiary Cancer Center	Al-Samadi et al., 2023	231	Real-time PCR-Targeted	PIK3CA	-
21	Lebanon	Frequency and mutational spectrum of PIK3CA gene mutations in breast cancer patients: Largest and first report from Lebanon	Hamadeh et al., 2023	280	Real-time PCR-Targeted	PIK3CA	-
22	Mauritania	Breast Cancer in Mauritania: Mutations in Exon 4 of the TP53	Mohamed et al., 2023	46	Sanger Sequencing-Targeted	TP53	-
23	Morocco	Detection of PIK3/AKT pathway in Moroccan population with triple negative breast cancer	Jouali et al., 2018	39	NGS-Targeted	PIK3CA	-
24	Morocco	EGFR, BRCA1, BRCA2 and TP53 genetic profile in Moroccan triple negative breast cancer cases	Jouali et al., 2020	47	NGS-Targeted	TP53, EGFR, BRCA1	-
25	Morocco	Targeted Gene Panel Sequencing Unveiled New Pathogenic Mutations in Patients With Breast Cancer	Kartti et al., 2023	16	NGS-Targeted	TP53, APC	ATM, BRCA2, CHEK2, NBN, RAD50, RAD51C
26	Oman	BRIP1 overexpression is correlated with clinical features and survival outcome of luminal breast cancer subtypes	Gupta et al., 2018	50	Sanger Sequencing-Targeted	BRIP1	-
27	Palestine	Genetic Mutation in Metastatic Breast Cancer in Luminal A Tumors, which may Cause Resistant to Hormonal Therapy in Palestine	Hammad et al., 2023	16	NGS-Targeted	PIK3CA	-
28	Qatar	The effect of protein mutations on drug binding suggests ensuing personalized drug selection	Wan et al., 2021	50	Sanger Sequencing-Targeted	ESR	-
29	Saudi Arabia	Landscape of somatic mutations in breast cancer: new opportunities for targeted therapies in Saudi Arabian patients	Barakeh et al., 2021	53	NGS-Targeted	PIK3CA, BRCA2, BRCA1, TP53, BARD1	MSH2, PMS2, MLH1, MSH6, CDH1, NF1, PALB2, RAD50, RAD51D, ATR, BRIP1, PRF1, ATM, PPM1, RAD51C, RET, TSC2, APC, CDC73, CHEK2, EGFR, EXT2, MLH3, NTRK, PDGFRB, POLE, PTCH1, PTEN, TSC1, AIP, BAP1, BMPR1A, CBL, DICER1, ELAC2, HNF1A, KIT, MEN1, MYH8, NF2, PALLD, RB1, SMAD4, SMARCB1, VHL, WT1, SHC1
30	Saudi Arabia	Prevalence of PIK3CA mutations and the SNP rs17849079 in Arab breast cancer patients	Karakas et al., 2013	81	Sanger Sequencing-Targeted	PIK3CA	-
31	Saudi Arabia	TP53 genetic alterations in Arab breast cancer patients: Novel mutations, pattern and distribution	Al-Qasem et al., 2011	119	Sanger Sequencing-Targeted	TP53	-
32	Saudi Arabia	Helical and kinase domain mutations of PIK3CA, and their association with hormone receptor expression in breast cancer	Vatte et al., 2019	118	Sanger Sequencing-Targeted	PIK3CA	-
33	Tunisia	PIK3CA mutations in breast cancer: A Tunisian series	Rekaya et al., 2023	54	Sanger Sequencing-Targeted	PIK3CA	-
34	Tunisia	A novel PIK3CA hot-spot mutation in breast cancer patients detected by HRM-COLD-PCR analysis	Debouki-Joudi et al., 2024	63	Sanger Sequencing-Targeted	PIK3CA	-
35	Turkey	Variation Analysis in Premenopausal and Postmenopausal Breast Cancer Cases	Erdogdu et al., 2024	254	NGS-Targeted	TP53, PIK3CA, BRCA2, BRCA1, PTEN	-
36	Turkey	Mutations and Krüppel-like factor 6 (KLF6) expression levels in breast cancer	Ozdemir et al., 2014	49	Sanger Sequencing-Targeted	KLF6	-
37	Turkey	Detection of PIK3CA Gene Mutations with HRM Analysis and Association with IGFBP-5 Expression Levels in Breast Cancer	Dirican et al., 2014	101	Sanger Sequencing-Targeted	PIK3CA	-
38	Turkey	Investigation of alterations in PIK3CA and OCT-4 gene expression in breast cancer	Dirican et al., 2020	74	Sanger Sequencing-Targeted	PIK3CA	-
39	Turkey	PCR-SSCP-DNA Sequencing Method in Detecting PTEN Gene Mutation and its Significance in Human Breast Cancer in Turkish Populations	Vural et al., 2012	80	Sanger Sequencing-Targeted	PTEN	-
40	Turkey	PIK3CA and TP53 MUTATIONS and SALL4, PTEN and PIK3R1 GENE EXPRESSION LEVELS in BREAST CANCER	Dirican et al., 2019	145	Sanger Sequencing-Targeted	TP53, PIK3CA	-
41	Turkey	Identifying Genomic Alterations in Patients With Stage IV Breast Cancer Using MammaSeq: An International Collaborative Study	Shah et al., 2020	41	NGS-Targeted	PIK3CA, TP53, ATM, MAP3K1, NCOR1	AR, CCNE1, FGFR1, MET, PTCH1, ARID1A, AURKB, CCND1, CDKN1B, CDKN2B, CTCF, EGFR, ERBB2, ERBB4, FGF19, FGFR2, FGFR4, FOXA1, GATA3, IDH1, IKBKE, INPP4B, JAK3, MAP2K4, ATR
42	Turkey	Identification of PIK3CA aberrations associated with telomere length in breast cancer	Dirican et al., 2020	89	Sanger Sequencing-Targeted	PIK3CA	-
43	Turkey	Liquid biopsy: Novel perspectives on the importance and spectrum of PIK3CA, PTEN and RET mutations in solid tumors	Sahin et al., 2022	72	NGS-Targeted	TP53, PIK3CA, RET, EGFR, PTEN	ERBB2, FGFR3, KIT, DNMT3A, FGFR2, SMO, ATM, APC, CDKN2A, ESR1, STK11, GNA11, IDH2
44	Turkey	Molecular Characterization Reveals the Importance and Diversity of Germline and Somatic RET Mutations in Cancer	Şahin et al., 2021	18	NGS-Targeted	RET	-
