# Supplementary material for: Somatic mutations in Middle East and North Africa breast cancer patients: a systematic review
Source: Oncologist. 2025 Jul 15;30(9):oyaf205. doi: 10.1093/oncolo/oyaf205 (PMC12445638; doi:10.1093/oncolo/oyaf205)
Supplement: oyaf205_Supplementary_Data [file oyaf205_supplementary_data.zip › SupplementaryTable2.xlsx]

## Sheet: NOS_Criteria
Newcastle-Ottawa Scale (NOS) for assessing the risk of bias in studies focused on somatic mutations in breast cancer within the MENA region (0-3: Low Quality, 4-6: Moderate Quality, 7-9: High Quality)
PMID	30227836	32714499	37377792	37195967	38943378	34296289	32322420	28240010	36547062	35182276	Genetic Mutation in Metastatic Breast Cancer in Luminal A Tumors, which may Cause Resistant to Hormonal Therapy in Palestine (PMID: NA)	37068694	PIK3CA Mutational Profiling in a Patient Cohort with HR+/HER2- Advanced Metastatic Breast Cancer at a Tertiary Cancer Center (PMID :NA)	33868589	31404155	34188094	27901576	22930374	Molecular Epidemiology of Breast Cancer among Iranian-Azeri Population based on P53 Research	30815430	38673061	24519062	25422220	Investigation of alterations in PIK3CA and OCT-4 gene expression in breast cancer	PCR-SSCP-DNA Sequencing Method in Detecting PTEN Gene Mutation and its Significance in Human Breast Cancer in Turkish Populations	PIK3CA and TP53 MUTATIONS and SALL4, PTEN and PIK3R1 GENE EXPRESSION LEVELS in BREAST CANCER	33191115	Identification of PIK3CA aberrations associated with telomere length in breast cancer	34824841	Molecular Characterization Reveals the Importance and Diversity of Germline and Somatic RET Mutations in Cancer	Breast Cancer in Mauritania: Mutations in Exon 4 of the TP53 (PMID :NA)	37202799	20015931	36619680	PI3K pathway gene polymorphism in breast cancer tissues proliferation with synergistic effect of EBV-LMP1 oncogene activity among breast cancer patients in Basrah, southern of Iraq (PMID=NA)	High spectrum of PTEN gene mutations in iraqi breast cancer patients (PMID=NA)	23982433	22866089	29138235	21345071	Evaluation of PIK3CA Gene Mutations in Breast Cancer Patients Treated by Trastuzumab	23236557	Mutation screening of the BRCA1 gene in sporadic breast cancer in the Central of Iran	30227369
Cohort vs Case control	Cohort	Cohort	Cohort	Cohort	Cohort	Cohort	Cohort	Cohort	Cohort	Cohort	Cohort	Cohort	Cohort	Cohort	Cohort	Cohort	Cohort	Paired comparison study	Cohort	Cohort	Cohort	Paired comparison study	Cohort	Cohort	Paired comparison study	Cohort	Cohort	Cohort	Cohort	Cohort	Case control	Case control	Case control	Case control	Case control	Case control	Case control	Case control	Case control	Case control	Case control	Case control	Case control	Case control
Selection (4 stars for each)	0	0	0	0	0	0	0	0	0	0	0	0	0	0	0	0	0	0	0	0	0	0	0	0	0	0	0	0	0	0	0	0	0	0	0	0	0	0	0	0	0	0	0	0
1. Representativeness of the Exposed Participant	1	1	1	1	1	1	1	1	1	1	1	1	1	1	1	1	1	1	1	1	1	1	1	1	1	1	1	1	0	1	1	1	1	1	1	1	1	1	1	1	1	1	1	1
2. Selection of the Non-Exposed Participants	0	0	0	0	0	0	0	0	0	0	0	0	0	0	0	0	0	0	0	0	0	0	0	0	0	0	0	0	0	0	1	1	1	1	1	1	0	1	1	1	1	1	1	1
3. Ascertainment of Exposure	1	1	1	1	1	1	1	1	1	1	1	1	1	1	1	1	1	1	1	1	1	1	1	1	1	1	1	1	1	1	1	1	1	1	1	1	1	1	1	1	1	1	1	1
4. Demonstration That Outcome of Interest Was Not Present at Start	0	0	0	0	0	0	0	0	0	0	0	0	0	0	0	0	0	0	0	0	0	0	0	0	0	0	0	0	0	0	0	0	0	0	0	0	0	0	0	0	0	0	0	0
Comparability (2 stars for each)	0	0	0	0	0	0	0	0	0	0	0	0	0	0	0	0	0	0	0	0	0	0	0	0	0	0	0	0	0	0	0	0	0	0	0	0	0	0	0	0	0	0	0	0
1. key factors e.g (age, gender, or known breast cancer risk factors)	1	1	1	1	1	1	1	1	1	1	1	0	1	1	1	1	1	1	1	1	1	1	1	1	1	1	1	1	1	1	0	1	1	0	1	1	1	1	0	1	1	1	0	0
2. Other important factor	1	1	1	1	1	1	1	1	1	1	1	0	1	1	1	0	1	1	1	0	1	1	1	0	1	1	1	1	1	1	0	1	1	0	0	0	0	0	0	0	1	1	0	0
Cohort Assessment (Outcome Domain) (3 stars)	0	0	0	0	0	0	0	0	0	0	0	0	0	0	0	0	0	0	0	0	0	0	0	0	0	0	0	0	0	0	0	0	0	0	0	0	0	0	0	0	0	0	0	0
1. Detail Measurement Methods	1	1	1	1	1	1	1	1	1	1	1	1	1	1	1	1	1	0	1	1	1	0	1	1	0	1	1	1	1	1	0	0	0	0	0	0	0	0	0	0	0	0	0	0
2. Justify Follow-Up Period	0	0	0	0	1	0	0	1	0	1	0	0	0	1	1	0	0	0	0	0	0	0	0	0	0	0	0	0	0	0	0	0	0	0	0	0	0	0	0	0	0	0	0	0
3. Report Follow-Up Data	0	0	0	0	0	0	0	0	0	0	0	0	0	0	0	0	0	0	0	0	0	0	0	0	0	0	0	0	0	0	0	0	0	0	0	0	0	0	0	0	0	0	0	0
Case-Control Assessment (Exposure Domain)(3 stars)	0	0	0	0	0	0	0	0	0	0	0	0	0	0	0	0	0	0	0	0	0	0	0	0	0	0	0	0	0	0	0	0	0	0	0	0	0	0	0	0	0	0	0	0
Ascertainment of Exposure	0	0	0	0	0	0	0	0	0	0	0	0	0	0	0	0	0	1	0	0	0	1	0	0	1	0	0	0	0	0	1	1	1	1	0	1	1	0	1	0	1	1	1	0
Same Method of Ascertainment for Cases and Controls	0	0	0	0	0	0	0	0	0	0	0	0	0	0	0	0	0	1	0	0	0	1	0	0	1	0	0	0	0	0	1	1	1	1	0	1	1	1	1	0	1	1	1	0
Non-Response Rate	0	0	0	0	0	0	0	0	0	0	0	0	0	0	0	0	0	0	0	0	0	0	0	0	0	0	0	0	0	0	0	0	0	0	0	0	0	0	0	0	1	0	0	0
Average of total stars ..../9	5	5	5	5	6	5	5	6	5	6	5	3	5	6	6	4	5	6	5	4	5	6	5	4	6	5	5	5	4	5	5	7	7	5	4	6	5	5	5	4	8	7	5	3

## Sheet: NOS scoring-Analysis
Selection Domain Representativeness of the Exposed Cohort			Selection Domain Selection of the Non-Exposed Cohort			Selection Domain Ascertainment of Exposure			Selection Domain Demonstration That Outcome of Interest Was Not Present at Start
Mean	0.977273		Mean	0.928571		Mean	1		Mean	0		Total number of studies							44
Standard Error	0.0227273		Standard Error	0.0714286		Standard Error	0		Standard Error	0		1st criteria							43
Median	1		Median	1		Median	1		Median	0		3ed criteria							44
Mode	1		Mode	1		Mode	1		Mode	0		4th criteria							0
Standard Deviation	0.150756		Standard Deviation	0.267261		Standard Deviation	0		Standard Deviation	0
Sample Variance	0.0227273		Sample Variance	0.0714286		Sample Variance	0		Sample Variance	0		Total number of studies CC only							14
Kurtosis	44		Kurtosis	14		Kurtosis	#DIV/0!		Kurtosis	#DIV/0!		2nd criteria CC only							13
Skewness	-6.63325		Skewness	-3.74166		Skewness	#DIV/0!		Skewness	#DIV/0!
Range	1		Range	1		Range	0		Range	0
Minimum	0		Minimum	0		Minimum	1		Minimum	0
Maximum	1		Maximum	1		Maximum	1		Maximum	0
Sum	43		Sum	13		Sum	44		Sum	0
Count	44		Count	14		Count	44		Count	44
Comparability Domain key factors e.g (age, gender, or known breast cancer risk factors)			Comparability Domain Other important factor
Mean	0.863636		Mean	0.681818								Total number of studies							44
Standard Error	0.0523336		Standard Error	0.0710293								1st criteria							38
Median	1		Median	1								2nd criteria							30
Mode	1		Mode	1
Standard Deviation	0.347142		Standard Deviation	0.471155
Sample Variance	0.120507		Sample Variance	0.221987
Kurtosis	2.9492		Kurtosis	-1.41264
Skewness	-2.19479		Skewness	-0.80855
Range	1		Range	1
Minimum	0		Minimum	0
Maximum	1		Maximum	1
Sum	38		Sum	30
Count	44		Count	44
Cohort-Outcome Detail Measurement Methods			Cohort-Outcome Justify Follow-Up Period			Cohort-Outcome Report Follow-Up Data
Mean	0.9		Mean	0.166667		Mean	0					Total number of cohort studies							30
Standard Error	0.0557086		Standard Error	0.0692046		Standard Error	0					1st							27
Median	1		Median	0		Median	0					2nd							5
Mode	1		Mode	0		Mode	0					3ed							0
Standard Deviation	0.305129		Standard Deviation	0.379049		Standard Deviation	0
Sample Variance	0.0931034		Sample Variance	0.143678		Sample Variance	0					Total number of CC studies							14
Kurtosis	6.30805		Kurtosis	1.65714		Kurtosis	#DIV/0!					1st							10
Skewness	-2.80912		Skewness	1.88442		Skewness	#DIV/0!					2nd							11
Range	1		Range	1		Range	0					3ed							1
Minimum	0		Minimum	0		Minimum	0
Maximum	1		Maximum	1		Maximum	0
Sum	27		Sum	5		Sum	0
Count	30		Count	30		Count	30
Exposure Domain Ascertainment of Exposure			Exposure Domain Same Method of Ascertainment for Cases and Controls			Exposure Domain Non-Response Rate
Mean	0.714286		Mean	0.785714		Mean	0.0714286
Standard Error	0.125294		Standard Error	0.113804		Standard Error	0.0714286
Median	1		Median	1		Median	0
Mode	1		Mode	1		Mode	0
Standard Deviation	0.468807		Standard Deviation	0.425815		Standard Deviation	0.267261
Sample Variance	0.21978		Sample Variance	0.181319		Sample Variance	0.0714286
Kurtosis	-1.03409		Kurtosis	0.501377		Kurtosis	14
Skewness	-1.06654		Skewness	-1.56562		Skewness	3.74166
Range	1		Range	1		Range	1
Minimum	0		Minimum	0		Minimum	0
Maximum	1		Maximum	1		Maximum	1
Sum	10		Sum	11		Sum	1
Count	14		Count	14		Count	14
Average of total stars-Cohort			Average of total stars-case control
Mean	5.06667		Mean	5.42857
Standard Error	0.135046		Standard Error	0.373788		Average of total stars/9		Mean	Number of studies
Median	5		Median	5		Cohot & Paired comparison study		5.06667	30
Mode	5		Mode	5		Case control		5.42857	14
Standard Deviation	0.73968		Standard Deviation	1.39859
Sample Variance	0.547126		Sample Variance	1.95604
Kurtosis	0.841824		Kurtosis	-0.468415
Skewness	-0.655681		Skewness	0.269132
Range	3		Range	5
Minimum	3		Minimum	3
Maximum	6		Maximum	8
Sum	152		Sum	76
Count	30		Count	14
