# Supplementary material for: Somatic mutations in Middle East and North Africa breast cancer patients: a systematic review
Source: Oncologist. 2025 Jul 15;30(9):oyaf205. doi: 10.1093/oncolo/oyaf205 (PMC12445638; doi:10.1093/oncolo/oyaf205)
Supplement: oyaf205_Supplementary_Data [file oyaf205_supplementary_data.zip › SupplementaryTable3.xlsx]

## Sheet: SupplementaryTable3
Gene	rsID	Cosmic_ID	cDNA	Protein	Mutation_Effect	Pathogenicity	Pathogenicity (new)
TP53	-	-	c.390–392del3	p.L130-N131delLfsX15	Deletion	-	Not available
TP53	-	-	c.469–483del15	p.V157-A161del	Deletion	-	Not available
TP53	-	COSM43677	c.173C>T	p.Pro58Ser	Missense	-	Not available
TP53	-	-	c.192C>T	p.Pro64Leu	Missense	-	Not available
TSC1	rs118203585	COSM6932363	c.1824del	p.Phe608fs	Frameshift_variant	-	Not available
AIP	rs641081	COSM4146206	c.682C>A	p.Gln228Lys	Missense	B	Benign
APC	rs2229995	COSM5618425	c.7504G>A	p.Gly2502Ser	Missense	B	Benign
ATM	rs1555091084	-	c.3403-15_3403-14insTA	-	Intron_variant	B	Benign
ATM	rs1800056	-	c.2572T>C	p.Phe858Leu	Missense	B	Benign
ATR	-	-	c.5197-8A>T	-	Intron_variant	B	Benign
ATR	rs2227931	COSM4002479	c.5208T>C	p.Tyr1736=	Synonymous	B	Benign
BRCA1	rs80358055	-	c.81-12C>-	-	Intron_variant	B	Benign
BRCA1	rs1799967	COSM4985685	c.5019G>A	p.Met1652Ile	Missense	B	Benign
BRCA1	rs151029675	-	c.4763C>T	p.Pro1588Leu	Missense	B	Benign
BRCA1	rs16941	COSM3755562	c.3113A>G	p.Glu1038Gly	Missense	B	Benign
BRCA1	rs16942	COSM148277	c.3548A>G	p.Lys1183Arg	Missense	B	Benign
BRCA1	rs1799966	-	c.4837A>G	p.Ser1613Gly	Missense	B	Benign
BRCA1	rs799917	COSM148278	c.2612C>T	p.Pro871Leu	Missense	B	Benign
BRCA1	rs1799966	COSM3755559	c.4900A>G	p.Ser1634Gly	Missense	B	Benign
BRCA1	rs56012641	COSM6986489	c.1648A>C	p.Asn550His	Missense	B	Benign
BRCA1	rs56187033	COSM6986491	c.536A>G	p.Tyr179Cys	Missense	B	Benign
BRCA1	rs799917	-	c.2612C>G	p.Pro871Arg	Missense	B	Benign
BRCA1	rs8176318	-	c.*421G>T	-	Non_coding_transcript_variant	B	Benign
BRCA1	rs1231236572	-	c.5530+15T>G	-	Splice_region_variant	B	Benign
BRCA1	rs1799949	-	c.1941C>T	p.Ser647=	Synonymous	B	Benign
BRCA1	rs16940	-	c.2170T>C	p.Leu724=	Synonymous	B	Benign
BRCA1	-	-	c.4167T>C	p.Ser1389=	Synonymous	B	Benign
BRCA1	rs1799949	COSM148280	c.2082C>T	p.Ser694=	Synonymous	B	Benign
BRCA2	rs1799943	-	c.‑26G>A	-	5PrimeUTR	B	Benign
BRCA2	rs4942486	COSN28818801	c.8755‑66T>C	-	Intron_variant	B	Benign
BRCA2	rs786204272	-	c.476-19C>T	-	Intron_variant	B	Benign
BRCA2	rs2137486593	-	c.2450A>G	p.Lys817Arg	Missense	B	Benign
BRCA2	rs144848	COSM147663	c.1114A>C	p.Asn372His	Missense	B	Benign
BRCA2	rs169547	COSM7335572	c.7397T>C	p.Val2466Ala	Missense	B	Benign
BRCA2	rs56272235	COSM2071479	c.6853A>G	p.Ile2285Val	Missense	B	Benign
BRIP1	rs2048718	-	c.-141-64G>A	-	5PrimeUTR	B	Benign
BRIP1	-	-	c.1474-15G>A	-	Intron_variant	B	Benign
BRIP1	-	COSM6929073	c.308G>A	p.Gly103Glu	Missense	B	Benign
BRIP1	rs4986764	COSM7302516	c.2755T>C	p.Ser919Pro	Missense	B	Benign
BRIP1	rs4986765	COSM10646464	c.2637A>G	p.Glu879Glu	Missense	B	Benign
BRIP1	rs4986763	COSM7302342	c.3411T>C	p.Tyr1137=	Synonymous	B	Benign
CCND1	rs2220247	COSM2043435	c.88G>A	p.Ala30Thr	Missense	B	Benign
CDH1	rs139757930	-	c.2257-6C>G	-	Intron_variant	B	Benign
CDH1	rs113055163	-	c.387+5G>A	-	Intron_variant	B	Benign
ESR1	rs3798577	COSN27008003	c.*1029T>C	-	Intron_variant	B	Benign
ESR1	rs9322354	-	c.1236-112A>G	-	Intron_variant	B	Benign
ESR1	rs9340799	-	c.453-351A>G	-	Intron_variant	B	Benign
ESR1	rs1801132	COSM4994795/ COSM4003740	c.975G>C	p.Pro325=	Synonymous	B	Benign
ESR1	rs2077647	COSM3761554	c.30T>C	p.Ser10=	Synonymous	B	Benign
ESR1	rs4986934	COSM10644535	c.729T>C	p.Arg243=	Synonymous	B	Benign
ESR1	rs746432	COSM3761555	c.261G>C	p.Ala87=	Synonymous	B	Benign
EXT2	rs76901081	-	c.896G>A	p.Arg299His	Missense	B	Benign
KIT	rs55986963	COSM21983	c.1638A>G	p.Lys546=	Missense	B	Benign
KLF6	rs61731927	COSM5518951	c.493G>A	p.Val165Met	Missense	B	Benign
KLF6	rs35835052	-	c.231C>T	p.Ser77=	Synonymous	B	Benign
KLF6	rs112847236	COSM41242	c.603G>A	p.Arg201=	Synonymous	B	Benign
KRAS	-	-	c.575-9G>A	-	Splice_region_variant	B	Benign
MCL1	rs11580946	COSM6923093	c.680C>T	p.Ala227Val	Missense	B	Benign
MET	rs33917957	COSM5020653	c.1124A>G	p.Asn375Ser	Missense	B	Benign
MLH1	rs1799977	COSM1131469	c.655A>G	p.Ile219Val	Missense	B	Benign
MLH1	rs63750447	COSM26085	c.1151T>A	p.Val384Asp	Missense	B	Benign
MLH1	rs63751049	-	c.977T>C	p.Val326Ala	Missense	B	Benign
MSH2	rs187525243	-	c.1387-8G>T	-	Intron_variant	B	Benign
MSH2	rs2303428	COSM133154	c.2006-6T>C	-	Intron_variant	B	Benign
MSH6	rs2020911	-	c.2532+14A>T	-	Intron_variant	B	Benign
MSH6	rs3136359	-	c.3256+91T>A	-	Intron_variant	B	Benign
MSH6	-	-	c.1335_1336insC	p.Asp445fs	Missense	B	Benign
MYH8	rs3744552	COSM3765970	c.3270C>T	p.Ile1090=	Synonymous	B	Benign
NOTCH4	rs915894	COSM4417696	c.349A>C	p.Lys117Gln	Missense	B	Benign
PALB2	rs152451	COSM4985454	c.1676A>G	p.Gln559Arg	Missense	B	Benign
PALB2	-	-	c.1559+1G>A	-	Splice_donor_variant	B	Benign
PDGFRA	rs2228230	COSM22413	c.2472C>T	p.Val824=	Synonymous	B	Benign
PIK3CA	-	-	c.2841_2842insATA	p.Tyr947delinsTyrIle	Inframeshift_variant	B	Benign
PIK3CA	-	-	c.2016-19T>A	-	Intron_variant	B	Benign
PIK3CA	rs2699896	COSN15655826	c.1060-17C>A	-	Intron_variant	B	Benign
PIK3CA	rs2230461	COSM328028	c.1173A>G	p.Ile391Met	Missense	B	Benign
PMS2	rs2228006	COSM4162329	c.1621A>G	p.Lys541Glu	Missense	B	Benign
PTEN	-	-	c.292-91C>T	-	Intron_variant	B	Benign
TP53	rs1042522	COSM250061	c.215C>G	p.Pro72Arg	Missense	B	Benign
TP53	rs17881470	COSM44832	c.1096T>G	p.Ser366Ala	Missense	B	Benign
TP53	rs1800371	COSM5347101	c.139C>T	p.Pro47Ser	Missense	B	Benign
TP53	rs201744589	COSM44031	c.892G>A	p.Glu298Lys	StopGained	B	Benign
TP53	rs1800372	COSM249885	c.639A>G	p.Arg213=	Synonymous	B	Benign
TP53	-	-	c.255C>G	p.Gly85=	Synonymous	B	Benign
TP53	-	-	c.240G>A	p.Gln80=	Synonymous	B	Benign
WT1	-	-	c.1249C>T	p.Arg417Cys	Missense	B	Benign
MAP3K1	rs201579608	COSM7349179	c.743G>A	p.Arg248Gln	Missense	LB	Benign
PIK3CA	rs202180110	-	c.814-20G>T	-	Intron_variant	LB	Benign
TP53	rs17882252	COSM46250	c.1015G>C	p.Glu339Gln	Missense	LB	Benign
TP53	rs746601313	COSM44030	c.760A>G	p.Ile254Val	Missense	LB	Benign
TP53	-	COSM44900	c.735C>T	p.Gly245=	Synonymous	LB	Benign
TP53	rs786201443	COSM10597714	c.267C>T	p.Pro89=	Synonymous	LB	Benign
TP53	rs786202992	COSM43670	c.465C>T	p.Thr155=	Synonymous	LB	Benign
TP53	rs786203563	-	c.768A>T	p.Thr256=	Synonymous	LB	Benign
TP53	rs976434163	-	c.633T>G	p.Thr211=	Synonymous	LB	Benign
APC	rs1801166	COSM19099	c.3949G>C	p.Glu1317Gln	Missense	LB/B	Benign
ATM	rs1800057	-	c.3161C>G	p.Pro1054Arg	Missense	LB/B	Benign
BRCA2	rs11571746	COSM5020026	c.8503T>C	p.Ser2835Pro	Missense	LB/B	Benign
BRCA2	rs786201716	COSM5757637	c.122C>T	p.Pro41Leu	Missense	LB/B	Benign
ESR1	rs2228480	COSM3761556	c.1782G>A	p.Thr594=	Synonymous	LB/B	Benign
KIT	rs3822214	COSM28026	c.1621A>C	p.Met541Leu	Missense	LB/B	Benign
KIT	rs3733542	COSM1325	c.2586G>C	p.Leu862=	Synonymous	LB/B	Benign
MAP3K1	rs45556841	COSM6908616	c.2816C>G	p.Ser939Cys	Missense	LB/B	Benign
PIK3CA	rs17849079	COSM21451	c.3075C>T	p.Thr1025=	Synonymous	LB/B	Benign
PRF1	rs35418374	COSM6393610	c.11G>A	p.Arg4His	Missense	LB/B	Benign
RET	rs77724903	COSM1159820	c.2372A>T	p.Tyr791Phe	Missense	LB/B	Benign
TP53	rs587782423	COSM45288	c.217G>C	p.Val73Leu	Missense	LB/B	Benign
TP53	rs375099397	-	c.234A>G	p.Ala78=	Synonymous	LB/B	Benign
TP53	rs72661116	COSM43964	c.459C>T	p.Pro153=	Synonymous	LB/B	Benign
TSC2	rs137854154	COSM4606358	c.1378G>A	p.Ala460Thr	Missense	LB/B	Benign
CDH1	rs587781701	COSM5563880	c.2017C>T	p.Gln673Ter	StopGained	LP	Pathogenic
CTCF	rs2142828496	COSM435534	c.850C>T	p.His284Tyr	Missense	LP	Pathogenic
FOXA1	rs2139181936	-	c.722G>T	p.Gly241Val	Missense	LP	Pathogenic
MLH1	rs1553646744	-	c.868C>A	p.Pro290Thr	Missense	LP	Pathogenic
MLH3	rs2139610072	-	c.251T>A	p.Leu84Ter	StopGained	LP	Pathogenic
NTRK1	rs1317721002	-	c.44C>T	p.Pro15Leu	Missense	LP	Pathogenic
NTRK1	rs1384565709	-	c.2032G>T	p.Gly678Ter	StopGained	LP	Pathogenic
PIK3CA	-	COSM6024005	c.3195_3202delTGCATTGA	p.His1065Glnfs	Frameshift_variant	LP	Pathogenic
PIK3CA	rs2108408396	COSM29315	c.1639G>A	p.Glu547Lys	Missense	LP	Pathogenic
PIK3CA	rs2108429262	COSM7182160	c.3010A>G	p.Met1004Val	Missense	LP	Pathogenic
PIK3CA	rs1057519927	COSM762	c.1625A>T	p.Glu542Val	Missense	LP	Pathogenic
PIK3CA	rs1057519927	COSM761	c.1625A>G	p.Glu542Gly	Missense	LP	Pathogenic
PIK3CA	rs121913285	COSM759	c.1616C>G	p.Pro539Arg	Missense	LP	Pathogenic
PIK3CA	rs2108429912	COSM249875	c.3142C>T	p.His1048Tyr	Missense	LP	Pathogenic
PMS2	-	-	c.1620_1621insG	p.Lys541fs	Frameshift_variant	LP	Pathogenic
PMS2	-	-	c.885_886insT	p.Pro296fs	Frameshift_variant	LP	Pathogenic
POLE	-	-	c.6527C>A	p.Ser2176Ter	StopGained	LP	Pathogenic
PRF1	rs201382038	COSM8949214	c.394G>A	p.Gly132Arg	Missense	LP	Pathogenic
PTEN	rs886047397	COSM6911773	c.802-2delA	-	Splice_acceptor_variant	LP	Pathogenic
RET	-	-	c.2324delinsGAC	p.Glu775Glyfs	Frameshift_variant	LP	Pathogenic
RET	-	-	c.2338_2339insC	p.Lys780Thrfs*64	Frameshift_variant	LP	Pathogenic
RET	rs1588876503	-	c.2341C>T	p. Gln781Ter	StopGained	LP	Pathogenic
TP53	-	COSM45768	c.778_779del	p.Ser260fs	Frameshift_variant	LP	Pathogenic
TP53	rs2073378475	COSM44305	c.479T>A	p.Met160Lys	Missense	LP	Pathogenic
TP53	rs121912657	COSM10859	c.814G>T	p.Val272Leu	Missense	LP	Pathogenic
TP53	rs121912662	COSM44070	c.1031T>C	p.Leu344Pro	Missense	LP	Pathogenic
TP53	rs121912664	COSM378685	c.1010G>C	p.Arg337Pro	Missense	LP	Pathogenic
TP53	rs28934573	COSM10812	c.722C>T	p.Ser241Phe	Missense	LP	Pathogenic
TP53	rs786202962	COSM10687	c.527G>A	p.Cys176Tyr	Missense	LP	Pathogenic
TP53	rs864622237	COSM43956	c.700T>A	p.Tyr234Asn	Missense	LP	Pathogenic
TP53	rs876658468	COSM43935	c.577C>A	p.His193Asn	Missense	LP	Pathogenic
TP53	-	COSM45437	c.784_786delGGTinsTGA	p.Gly262Ter	StopGained	LP	Pathogenic
JAK3	rs3212723	COSM34216	c.394C>A	p.Pro132Thr	Missense	LP/LB/B	Conflicting interpretation
JAK3	rs3213409	COSM34213	c.2164G>A	p.Val722Ile	Missense	LP/LB/B	Conflicting interpretation
PTCH1	rs147067171	-	c.3947A>G	p.Tyr1316Cys	Missense	LP/LB/B	Conflicting interpretation
ATM	rs879254209	COSM5369867	c.8096C>T	p.Pro2699Leu	Missense	LP/VUS	Conflicting interpretation
MLH1	rs2084640841	-	c.872G>A	p.Gly291Asp	Missense	LP/VUS	Conflicting interpretation
TP53	rs28934577	COSM43842	c.770T>C	p.Leu257Pro	Missense	LP/VUS	Conflicting interpretation
TP53	rs1057519980	COSM11114	c.528C>G	p.Cys176Trp	Missense	LP/VUS	Conflicting interpretation
TP53	rs1057519992	COSM43687	c.641A>G	p.His214Arg	Missense	LP/VUS	Conflicting interpretation
TP53	rs530941076	COSM11847	c.658T>G	p.Tyr220Asp	Missense	LP/VUS	Conflicting interpretation
TP53	rs587778720	COSM43650	c.638G>T	p.Arg213Leu	Missense	LP/VUS	Conflicting interpretation
TP53	rs730882006	COSM44536	c.728T>C	p.Met243Thr	Missense	LP/VUS	Conflicting interpretation
TP53	rs786202752	COSM44033	c.464C>T	p.Thr155Ile	Missense	LP/VUS	Conflicting interpretation
RAD51D	rs587781813	-	c.460C>T	p.Arg266Cys	Missense	LP/VUS/LB	Conflicting interpretation
AKT3	-	COSM8568034	c.1250del	p.Lys417Serfs	Frameshift_variant	P	Pathogenic
AKT3	-	COSM7264038	c.1353delA	p.Lys451Asnfs	Frameshift_variant	P	Pathogenic
APC	rs786201856	COSM19679	c.847C>T	p.Arg283Ter	StopGained	P	Pathogenic
ATM	rs786204543	-	c.640delT	p.Ser214fs	Frameshift_variant	P	Pathogenic
ATM	-	-	c.7543_7544ins	p.Lys2515IlefsTer6	StopGained	P	Pathogenic
ATM	rs730881336	COSM1506643	c.742C>T	p.Arg248Ter	StopGained	P	Pathogenic
ATR	-	-	c.2319_2320delAA	p.Lys773Asnfs	Frameshift_variant	P	Pathogenic
ATR	rs757500301	-	c.2320delA	p.Ile774fs	Frameshift_variant	P	Pathogenic
ATR	rs757500301	-	c.2320duplA	p.Ile774fs	Frameshift_variant	P	Pathogenic
ATR	rs2108438046	-	c.3547C>T	p.Arg1183Ter	StopGained	P	Pathogenic
BARD1	-	-	c.390delA*	p.Lys130fs*28	Frameshift_variant	P	Pathogenic
BCL2	rs1184260603	COSM9113142	c.124delG	p.Ala42fs*54	Frameshift_variant	P	Pathogenic
BCL2	-	COSM7343104	c.234_235del	p.G79Rfs*73	Frameshift_variant	P	Pathogenic
BLM	rs367543043	COSM252959	c.1544delA	p.Asn515fs	Frameshift_variant	P	Pathogenic
BLM	rs200389141	COSM7340061	c.1642C>T	p.Gln548Ter	StopGained	P	Pathogenic
BMPR1A	rs1064793490	-	c.233C>T	p.Thr78Ile	Missense	P	Pathogenic
BRCA1	rs80357522	COSM219054	c.1961delA	p.Lys654fs	Frameshift_variant	P	Pathogenic
BRCA1	rs80357579	-	c.3770_3771delAG	p.Glu1257fs	Frameshift_variant	P	Pathogenic
BRCA1	rs80357580	-	c.5030_5033delCTAA	p.Thr1677fs	Frameshift_variant	P	Pathogenic
BRCA1	rs80357767	-	c.3794delA	p.Asn1265fs	Frameshift_variant	P	Pathogenic
BRCA1	rs80357783	-	c.66dupA	p.Glu23fs	Frameshift_variant	P	Pathogenic
BRCA1	rs80357868	-	c.3756_3759del	p.Ser1253fs	Frameshift_variant	P	Pathogenic
BRCA1	rs80357906	-	c.5266dupC	p.Gln1756fs	Frameshift_variant	P	Pathogenic
BRCA1	rs80357966	-	c.3333delA	p.Glu1112fs	Frameshift_variant	P	Pathogenic
BRCA1	rs80356890	-	c.5053A>G	p.Thr1685Ala	Missense	P	Pathogenic
BRCA1	rs1040027065	COSM10552738	c.5140G>A	p.Ala1714Thr	Missense	P	Pathogenic
BRCA1	rs80358070	-	c.4097‑1G>A	-	Splice_acceptor_variant	P	Pathogenic
BRCA1	rs80358065	-	c.135-2A>G	-	Splice_acceptor_variant	P	Pathogenic
BRCA1	rs80358131	-	c.134+2T>C	-	Splice_donor_variant	P	Pathogenic
BRCA1	rs80357724	-	c.798_799delTT	p.Ser267LysfsTer19	StopGained	P	Pathogenic
BRCA1	rs397507224	COSM9226081	c.3991C>T	p.Gln1331Ter	StopGained	P	Pathogenic
BRCA1	rs80357011	COSM10284915	c.4186C>T	p.Gln1396Ter	StopGained	P	Pathogenic
BRCA2	-	-	c.3384_3385insA	p.Thr1128fs	Frameshift_variant	P	Pathogenic
BRCA2	-	-	c.4039_4040insA	p.Val1347Aspfs	Frameshift_variant	P	Pathogenic
BRCA2	-	-	c.71_72delinsAG	p.Gly25Glufs*4	Frameshift_variant	P	Pathogenic
BRCA2	-	-	c.8331+1delG	-	Frameshift_variant	P	Pathogenic
BRCA2	-	-	c.864_865insC	p.Pro288fs*6	Frameshift_variant	P	Pathogenic
BRCA2	rs397507790	-	c.5583_5584insA	p.Val1862fs	Frameshift_variant	P	Pathogenic
BRCA2	rs886040818	-	c.9089del	p.Thr3030fs	Frameshift_variant	P	Pathogenic
BRCA2	-	-	c.3167_3171del	p.Gln1056fs	Frameshift_variant	P	Pathogenic
BRCA2	rs397507419	COSM1366491	c.9097delA	p.Thr3033fs	Frameshift_variant	P	Pathogenic
BRCA2	rs80359306	COSM4666030	c.1813delA	p.Ile605fs	Frameshift_variant	P	Pathogenic
BRCA2	rs80359405	COSM4971250	c.3847_3848delGT	p.Val1283fs	Frameshift_variant	P	Pathogenic
BRCA2	rs80359479	COSM6048456	c.5073delA	p.Lys1691fs	Frameshift_variant	P	Pathogenic
BRCA2	-	COSM4390263	c.7963C>G	p.Gln2655Glu	Missense	P	Pathogenic
BRCA2	rs80359027	COSM10284889	c.7976G>A	p.Arg2659Lys	Missense	P	Pathogenic
BRCA2	rs80359071	COSM7343862	c.8243G>A	p.Gly2748Asp	Missense	P	Pathogenic
BRCA2	rs81002823	-	c.7008‑2A>T	-	Splice_acceptor_variant	P	Pathogenic
BRCA2	rs81002849	-	c.517-1G>A	-	Splice_acceptor_variant	P	Pathogenic
BRCA2	-	-	c.2746_2747insA	p.Cys916_Val917Ter	StopGained	P	Pathogenic
BRCA2	rs397507719	-	c.4440T>G	p.Tyr1480Ter	StopGained	P	Pathogenic
BRCA2	rs80358407	COSM9982191	c.1103C>G	p.Ser368Ter	StopGained	P	Pathogenic
BRCA2	rs80359102	-	c.8504C>G	p.Ser2835Ter	StopGained	P	Pathogenic
BRCA2	rs80359212	COSM26820	c.9382C>T	p.Arg3128Ter	StopGained	P	Pathogenic
BRIP1	rs1057517643	-	c.2111T>A	p.Leu704Ter	StopGained	P	Pathogenic
CBL	rs267606708	COSM34077	c.1259G>A	p.Arg420Gln	Missense	P	Pathogenic
CDC73	rs2103121721	COSM330598	c.415C>T	p.Arg139Ter	StopGained	P	Pathogenic
CDH1	rs1555515445	COSM1247780	c.760G>A	p.Asp254Asn	Missense	P	Pathogenic
CHEK2	-	-	c.1361G>A	-	StopGained	P	Pathogenic
ELAC2	rs781680309	-	c.1768C>T	p.Arg590Ter	StopGained	P	Pathogenic
EXT2	rs765648513	-	c.2044C>T	p.Arg682Ter	StopGained	P	Pathogenic
GATA3	rs104894164	COSM41680	c.1099C>T	p.Arg367Ter	StopGained	P	Pathogenic
GNAS	rs121913495	-	c.602G>A	p.Arg201His	Missense	P	Pathogenic
IDH2	rs121913502	COSM41590	c.419G>A	p.Arg140Gln	Missense	P	Pathogenic
IL2	-	-	c.433delT	p.Cys145fs*8	Frameshift_variant	P	Pathogenic
IL2	-	-	c.134delT	p.Leu45Ter	StopGained	P	Pathogenic
IL6ST	rs776023104	COSM269367	c.1587delA	p.Val530*	Frameshift_variant	P	Pathogenic
IL7R	rs1717980926	-	c.470delA	p.Lys157fs*4	Frameshift_variant	P	Pathogenic
IL7R	rs869312857	COSM2687237	c.361delA	p.Ile121fs	Frameshift_variant	P	Pathogenic
JAK1	rs1181132297	-	c.884delA	p.Asn339fs*3	Frameshift_variant	P	Pathogenic
JAK1	rs2101159617	COSM6912578	c.407delA	p.Asn136fs*32	Frameshift_variant	P	Pathogenic
JAK1	rs755650243	COSM1560531	c.1289delC	p.Pro386fs*2	Frameshift_variant	P	Pathogenic
JAK1	rs369863159	COSM1639943	c.425delA	p.Lys142fs*26	Missense	P	Pathogenic
JAK2	-	-	c.1586delA	p.Asn678fs*53	Frameshift_variant	P	Pathogenic
JUN	-	COSM9988102	c.659delC	p.Pro220fs*6	Frameshift_variant	P	Pathogenic
KRAS	rs121913529	COSM520	c.35G>T	p.Gly12Val	Missense	P	Pathogenic
MCL1	-	COSM5156964	c.55delG	p.Ala19fs*30	Inframeshift_variant	P	Pathogenic
MCL1	rs779327179|	COSM5734360	c.61_72del	p.Leu21_Gly24del	Inframeshift_variant	P	Pathogenic
MEN1	rs386134259	-	c.758C>T	p.Ser253Leu	Missense	P	Pathogenic
MSH2	rs587779075	COSM330648	c.1165C>T	p.Arg389Ter	StopGained	P	Pathogenic
MSH6	-	-	c.2857_2858insC	p.Glu953fs	Frameshift_variant	P	Pathogenic
MSH6	rs63749980	COSM7543612	c.742C>T	p.Arg248Ter	StopGained	P	Pathogenic
NBN	rs1563525678	-	c.1675dupG	p.Glu559fs	Frameshift_variant	P	Pathogenic
NF1	rs1057517848	-	c.2325+3A>G	-	Intron_variant	P	Pathogenic
NF1	rs1567820765	-	c.556G>T	p.Asp186Tyr	Missense	P	Pathogenic
NF1	rs1555608928	COSM10532950	c.731-1G>A	-	Splice_acceptor_variant	P	Pathogenic
NF1	rs1555613185	COSM3515826	c.1642-1G>A	-	Splice_acceptor_variant	P	Pathogenic
NF1	rs1555536713	COSM5535345	c.7846C>T	p.Gln2616Ter	StopGained	P	Pathogenic
NF1	rs778405030	COSM133142	c.1318C>T	p.Arg440Ter	StopGained	P	Pathogenic
NF1	rs886041347	COSM24444	c.2446C>T	p.Arg816Ter	StopGained	P	Pathogenic
NF2	rs1569293488	-	c.393+2T>C	-	Splice_donor_variant	P	Pathogenic
PIK3CA	rs1064793663	COSM86041	c.278G>A	p.Arg93Gln	Missense	P	Pathogenic
PIK3CA	rs121913279	COSM775	c.3140A>G	p.His1047Arg	Missense	P	Pathogenic
PIK3CA	rs2108429797	COSM25085	c.3120G>A	p.Met1040Ile	Missense	P	Pathogenic
PIK3CA	rs1057519936	COSM12591	c.3127A>G	p.Met1043Val	Missense	P	Pathogenic
PIK3CA	rs1064793732	COSM86044	c.1093G>A	p.Glu365Lys	Missense	P	Pathogenic
PIK3CA	rs121913279	COSM776	c.3140A>T	p.His1047Leu	Missense	P	Pathogenic
PIK3CA	rs121913281	COSM774	c.3139C>T	p.His1047Tyr	Missense	P	Pathogenic
PIK3CA	rs121913284	COSM754	c.1035T>A	p.Asn345Lys	Missense	P	Pathogenic
PIK3CA	rs1576949960	COSM12592	c.3132T>A	p.Asn1044Lys	Missense	P	Pathogenic
PIK3CA	rs1724342112	COSM27493	c.277C>T	p.Arg93Trp	Missense	P	Pathogenic
PIK3CA	rs397517201	COSM12459	c.1637A>G	p.Gln546Arg	Missense	P	Pathogenic
PIK3CA	rs587777790	COSM751	c.353G>A	p.Gly118Asp	Missense	P	Pathogenic
PIK3CA	rs867262025	COSM87306	c.2176G>A	p.Glu726Lys	Missense	P	Pathogenic
PMS2	rs267608159	COSM150905	c.1239delA	p.Asp414fs	Frameshift_variant	P	Pathogenic
PMS2	rs760228510	COSM6751159	c.631C>T	p.Arg211Ter	StopGained	P	Pathogenic
PTEN	-	-	c.800_801delAAinsTCC	p. ?267Ter	Frameshift_variant	P	Pathogenic
PTEN	rs1589665750	-	c.863delA	p.Glu288fs	Frameshift_variant	P	Pathogenic
PTEN	rs121909229	-	c.908G>A	p.Arg303Gln	Missense	P	Pathogenic
PTEN	rs121909229	COSM5033	c.389G>A	p.Arg130Gln	Missense	P	Pathogenic
PTEN	rs786204859	COSM12734	c.407G>A	p.Cys136Tyr	Missense	P	Pathogenic
PTEN	rs587776667	COSM12719	c.253+1G>C	-	Splice_donor_variant	P	Pathogenic
PTEN	rs1060500122	COSM5164	c.445C>T	p.Gln149Ter	StopGained	P	Pathogenic
PTEN	rs121909224	COSM5152	c.388C>T	p.Arg130Ter	StopGained	P	Pathogenic
PTEN	rs121909231	COSM5151	c.1003C>T	p.Arg335Ter	StopGained	P	Pathogenic
RB1	rs121913297	COSM868	c.2242G>T	p.Glu748Ter	StopGained	P	Pathogenic
RB1	rs121913304	COSM888	c.1666C>T	p.Arg556Ter	StopGained	P	Pathogenic
SHC1	-	-	c.33delA	p.Lys11fs	Frameshift_variant	P	Pathogenic
SHC1	-	-	c.51delT	p.Phe17fs	Frameshift_variant	P	Pathogenic
SMARCB1	rs1060503015	COSM1002	c.118C>T	p.Arg40Ter	StopGained	P	Pathogenic
SMO	rs121918347	COSM13146	c.1604G>T	p.Trp535Leu	Missense	P	Pathogenic
SOCS1	-	COSM6964419	c.338delT	p.Phe113Serfs	Frameshift_variant	P	Pathogenic
SOCS1	-	COSM19320	c.490delG	p.Ala164Profs	Frameshift_variant	P	Pathogenic
STK11	-	-	c.837delC	p.Gly279fs	Frameshift_variant	P	Pathogenic
TP53	-	-	c.213_214insTCCGT	p.Leu72fs	Frameshift_variant	P	Pathogenic
TP53	-	-	c.263del1	p.Ala88Thrdelfs*33	Frameshift_variant	P	Pathogenic
TP53	-	COSM44230	c.481delG	p.Ala161fs	Frameshift_variant	P	Pathogenic
TP53	rs1597367938|	COSM6496	c.652_654del	p.Val218del	Frameshift_variant	P	Pathogenic
TP53	-	COSM6922041	c.323_329dupGTTTCCG	p.Leu111Phefs	Frameshift_variant	P	Pathogenic
TP53	rs1131691022	COSM18597	c.1024delC	p.Arg342fs	Frameshift_variant	P	Pathogenic
TP53	rs1555525470	COSM44541	c.754delC	p.Leu252fs	Frameshift_variant	P	Pathogenic
TP53	rs1567549129	COSM4384917	c.759del	p.Ile254fs	Frameshift_variant	P	Pathogenic
TP53	rs1597371154	COSM44576	c.390_426delCAACAAGATGTTTT	p.Asn131fs	Frameshift_variant	P	Pathogenic
TP53	rs2151033643	COSM13156	c.403delT	p.Cys135fs	Frameshift_variant	P	Pathogenic
TP53	rs587783062	COSM18610	c.267delC	p.Ser90fs	Frameshift_variant	P	Pathogenic
TP53	rs876660726	-	c.902_903insC	p.Gly302Argfs	Frameshift_variant	P	Pathogenic
TP53	rs1555526795	COSM5047932	c.112delC	p.Gln38fs	Frameshift_variant	P	Pathogenic
TP53	rs121912651	COSM10656	c.742C>T	p.Arg248Trp	Missense	P	Pathogenic
TP53	rs121912657	COSM10891	c.814G>A	p.Val272Met	Missense	P	Pathogenic
TP53	rs121912666	COSM10758	c.659A>G	p.Tyr220Cys	Missense	P	Pathogenic
TP53	rs148924904	COSM10808	c.488A>G	p.Tyr163Cys	Missense	P	Pathogenic
TP53	rs1555526241	COSM11306	c.428T>C	p.Val143Ala	Missense	P	Pathogenic
TP53	rs28934574	COSM10704	c.844C>T	p.Arg282Trp	Missense	P	Pathogenic
TP53	rs28934575	COSM6932	c.733G>A	p.Gly245Ser	Missense	P	Pathogenic
TP53	rs28934576	COSM10660	c.818G>A	p.Arg273His	Missense	P	Pathogenic
TP53	rs28934578	COSM10648	c.524G>A	p.Arg175His	Missense	P	Pathogenic
TP53	rs786201059	COSM10726	c.856G>A	p.Glu286Lys	Missense	P	Pathogenic
TP53	-	-	c.1160+8A>G	-	Splice_region_variant	P	Pathogenic
TP53	rs587781702	COSM95740	c.920-1G>T	-	Splice_acceptor_variant	P	Pathogenic
TP53	rs121913344	COSM10663	c.916C>T	p.Arg306Ter	StopGained	P	Pathogenic
TP53	rs1555526101	COSM44467	c.497C>G	p.Ser166Ter	StopGained	P	Pathogenic
TP53	rs1555526478	COSM326716	c.372C>A	p.Cys124Ter	StopGained	P	Pathogenic
TP53	rs1567551854	COSM44241	c.592G>T	p.Glu198Ter	StopGained	P	Pathogenic
TP53	rs1597359130	COSM11354	c.991C>T	p.Gln331Ter	StopGained	P	Pathogenic
TP53	rs2151021924	COSM44785	c.702C>G	p.Tyr234Ter	StopGained	P	Pathogenic
TP53	rs397516435	COSM10705	c.586C>T	p.Arg196Ter	StopGained	P	Pathogenic
TP53	rs730882001	COSM43632	c.493C>T	p.Gln165Ter	StopGained	P	Pathogenic
TP53	rs730882029	COSM11073	c.1024C>T	p.Arg342Ter	StopGained	P	Pathogenic
TP53	rs876658483	COSM44760	c.158G>A	p.Trp53Ter	StopGained	P	Pathogenic
TSC1	-	COSM1460751	c.608del	p.Leu203Cysfs	Frameshift_variant	P	Pathogenic
TSC1	rs118203542	COSM6942687	c.1525C>T	p.Arg509Ter	StopGained	P	Pathogenic
TSC2	-	COSM6934455	c.894del	p.Phe298Leufs	Frameshift_variant	P	Pathogenic
TSC2	rs45517179	COSM1636655	c.1513C>T	p.Arg505Ter	StopGained	P	Pathogenic
VHL	rs869025653	COSM14410	c.444delT	p.Phe148fs	Frameshift_variant	P	Pathogenic
VHL	rs397516442	COSM17764	c.408del	p.Phe136fs	Frameshift_variant	P	Pathogenic
VHL	rs730882035	-	c.359G>A	p.Arg120Gln	Missense	P	Pathogenic
AR	rs777461721	COSM9177530	c.1651G>C	p.Asp551His	Missense	P/LB	Conflicting interpretation
AKT1	rs121434592	COSM33765	c.49G>A	p.Glu17Lys	Missense	P/LP	Pathogenic
IDH1	rs121913500	COSM28746	c.395G>A	p.Arg132His	Missense	P/LP	Pathogenic
MLH1	rs587779022	COSM6959959	c.546-1G>T	-	Splice_acceptor_variant	P/LP	Pathogenic
PIK3CA	rs121913272	COSM757	c.1258T>C	p.Cys420Arg	Missense	P/LP	Pathogenic
PIK3CA	rs121913273	COSM760	c.1624G>A	p.Glu542Lys	Missense	P/LP	Pathogenic
PIK3CA	rs121913287	COSM746	c.263G>A	p.Arg88Gln	Missense	P/LP	Pathogenic
PIK3CA	-	COSM769	c.2702G>T	p.Cys901Phe	Missense	P/LP	Pathogenic
PIK3CA	rs104886003	COSM763	c.1633G>A	p.Glu545Lys	Missense	P/LP	Pathogenic
PIK3CA	rs121913273	COSM17442	c.1624G>C	p.Glu542Gln	Missense	P/LP	Pathogenic
PIK3CA	rs121913274	COSM12458	c.1634A>C	p.Glu545Ala	Missense	P/LP	Pathogenic
PIK3CA	rs121913274	COSM764	c.1634A>G	p.Glu545Gly	Missense	P/LP	Pathogenic
PIK3CA	rs121913275	COSM765	c.1635G>T	p.Glu545Asp	Missense	P/LP	Pathogenic
PIK3CA	rs121913277	COSM12597	c.3145G>C	p.Gly1049Arg	Missense	P/LP	Pathogenic
PIK3CA	rs121913283	COSM29313	c.3129G>A	p.Met1043Ile	Missense	P/LP	Pathogenic
PIK3CA	rs397517201	COSM767	c.1637A>C	p.Gln546Pro	Missense	P/LP	Pathogenic
PIK3CA	rs397517202	COSM771	c.3073A>G	p.Thr1025Ala	Missense	P/LP	Pathogenic
PIK3CA	rs121913286	COSM6147	c.1636C>G	p.Gln546Glu	StopGained	P/LP	Pathogenic
PTCH1	rs1064794260	COSM9804499	c.2833C>T	p.Arg945Ter	StopGained	P/LP	Pathogenic
PTEN	rs121909219	COSM5154	c.697C>T	p.Arg233Ter	StopGained	P/LP	Pathogenic
SMAD4	rs80338963	COSM14140	c.1081C>T	p.Arg361Cys	Missense	P/LP	Pathogenic
TP53	rs1064794309	-	c.761TCA	p.Ile255del	Inframeshift_variant	P/LP	Pathogenic
TP53	rs11540652	COSM10662	c.743G>A	p.Arg248Gln	Missense	P/LP	Pathogenic
TP53	rs11540654	COSM11250	c.329G>C	p.Arg110Pro	Missense	P/LP	Pathogenic
TP53	rs11540654	COSM10716	c.329G>T	p.Arg110Leu	Missense	P/LP	Pathogenic
TP53	rs121912656	COSM43606	c.734G>A	p.Gly245Asp	Missense	P/LP	Pathogenic
TP53	rs121912660	COSM10724	c.839G>C	p.Arg280Thr	Missense	P/LP	Pathogenic
TP53	rs121913343	COSM10659	c.817C>T	p.Arg273Cys	Missense	P/LP	Pathogenic
TP53	rs17849781	COSM10939	c.832C>T	p.Pro278Ser	Missense	P/LP	Pathogenic
TP53	rs530941076	COSM44637	c.658T>C	p.Tyr220His	Missense	P/LP	Pathogenic
TP53	rs55832599	COSM11183	c.799C>T	p.Arg267Trp	Missense	P/LP	Pathogenic
TP53	rs587780073	COSM10725	c.701A>G	p.Tyr234Cys	Missense	P/LP	Pathogenic
TP53	rs730882005	COSM43778	c.713G>T	p.Cys238Phe	Missense	P/LP	Pathogenic
TP53	rs786201838	COSM10742	c.578A>G	p.His193Arg	Missense	P/LP	Pathogenic
TP53	rs786202962	COSM44645	c.527G>C	p.Cys176Ser	Missense	P/LP	Pathogenic
TP53	rs876658468	COSM10672	c.577C>T	p.His193Tyr	Missense	P/LP	Pathogenic
TP53	-	COSM131541	c.920-2A>T	Intron	Splice_acceptor_variant	P/LP	Pathogenic
TP53	rs867389695	COSM87027	c.994-2A>G	-	Splice_acceptor_variant	P/LP	Pathogenic
TP53	rs868137297	COSM6900	c.376-1G>A	-	Splice_acceptor_variant	P/LP	Pathogenic
TP53	rs1206165503	COSM43609	c.437G>A	p.Trp146Ter	StopGained	P/LP	Pathogenic
TP53	rs1555526097	COSM11333	c.499C>T	p.Gln167Ter	StopGained	P/LP	Pathogenic
ATM	rs774281788	COSM4745884	c.7463G>A	p.Cys2488Tyr	Missense	P/LP/VUS	Conflicting interpretation
TP53	rs760043106	COSM11089	c.584T>C	p.Ile195Tyr	Missense	P/LP/VUS	Conflicting interpretation
TP53	rs1057519996	COSM11582	c.395A>G	p.Lys132Arg	Missense	P/LP/VUS	Conflicting interpretation
TP53	rs112431538	COSM10722	c.853G>A	p.Glu285Lys	Missense	P/LP/VUS	Conflicting interpretation
TP53	rs1131691029	COSM43663	c.826G>C	p.Ala276Pro	Missense	P/LP/VUS	Conflicting interpretation
TP53	rs121912654	COSM10670	c.469G>T	p.Val157Phe	Missense	P/LP/VUS	Conflicting interpretation
TP53	rs1555526335	COSM11517	c.377A>G	p.Tyr126Cys	Missense	P/LP/VUS	Conflicting interpretation
TP53	rs730881999	COSM44226	c.380C>T	p.Ser127Phe	Missense	P/LP/VUS	Conflicting interpretation
TP53	rs753660142	COSM11123	c.838A>G	p.Arg280Gly	Missense	P/LP/VUS	Conflicting interpretation
TP53	rs786201057	COSM44988	c.374C>T	p.Thr125Met	Missense	P/LP/VUS	Conflicting interpretation
TP53	rs786202752	COSM11218	c.464C>A	p.Thr155Asn	Missense	P/LP/VUS	Conflicting interpretation
TP53	rs942158624	COSM44633	c.583A>T	p.Ile195Phe	Missense	P/LP/VUS	Conflicting interpretation
APC	rs1801155	COSM26697	c.3920T>A	p.Ile1307Lys	Missense	P/VUS	Conflicting interpretation
ERBB2	rs121913471	COSM14062	c.2329G>T	p.Val777Leu	Missense	P/VUS	Conflicting interpretation
PIK3CA	rs749415085	COSM744	c.112C>T	p.Arg38Cys	Missense	P/VUS	Conflicting interpretation
PMS2	rs1554304979	-	c.220G>A	p.Gly74Arg	Missense	P/VUS	Conflicting interpretation
PTEN	rs1859977307	COSM5044	c.397G>A	p.Val133Ile	Missense	P/VUS	Conflicting interpretation
RB1	rs137853293	COSM23824	c.2359C>T	p.Arg787Ter	StopGained	P/VUS	Conflicting interpretation
TP53	rs769934890	-	c.601C>T	p.Arg201Cys	Missense	P/VUS	Conflicting interpretation
TP53	rs1057519987	COSM45297	c.810T>G	p.Phe270Leu	Missense	P/VUS	Conflicting interpretation
TP53	rs1057519989	COSM11524	c.730G>T	p.Gly244Cys	Missense	P/VUS	Conflicting interpretation
ER-α/ESR1	rs796065354	COSM4745827	c.908A>G	p.Lys303Arg	Missense	Risk_factor	Risk factor
ESR1	rs2234693	-	c.453-397T>C	-	Intron_variant	Risk_factor	Risk factor
IL-1β	rs1143627	-	c.470C > CT	-	2KBUpstreamVariant	Risk_factor	Risk factor
RET	rs76087194	COSM5991503	c.2690G>A	p.Arg897Gln	Missense	Risk_factor	Risk factor
APC	rs2149881244	-	c.2965G>A	p.Asp989Asn	Missense	VUS	Variant of Unknown Significance
APC	rs1456824429	-	c.7748A>G	p.Lys2583Arg	Missense	VUS	Variant of Unknown Significance
APC	rs1554088862	COSM4559410	c.8044G>A	p.Val2682Met	Missense	VUS	Variant of Unknown Significance
ATM	-	-	c.5513G>A	p.Cys1838Tyr	Missense	VUS	Variant of Unknown Significance
ATM	rs1060501645	-	c.1993A>G	p.Ile665Val	Missense	VUS	Variant of Unknown Significance
ATM	rs138398778	COSM21323	c.1009C>T	p.Arg337Cys	Missense	VUS	Variant of Unknown Significance
ATM	rs2136242830	-	c.6556G>A	p.Gly2186Arg	Missense	VUS	Variant of Unknown Significance
ATM	rs3218680	-	c.8125G>A	p.Gly2709Ser	Missense	VUS	Variant of Unknown Significance
ATM	rs755618506	-	c.425G>A	p.Ser142Asn	Missense	VUS	Variant of Unknown Significance
ATM	rs767841041	-	c.5076A>C	p.Lys1692Asn	Missense	VUS	Variant of Unknown Significance
ATM	rs778267979	COSM6196825	c.9149C>T	p.Pro3050Leu	Missense	VUS	Variant of Unknown Significance
AURKB	rs749454960	COSM3821087	c.742C>T	p.Arg249Cys	Missense	VUS	Variant of Unknown Significance
BAP1	rs548946316	-	c.448C>T	p.Arg150Cys	Missense	VUS	Variant of Unknown Significance
BARD1	rs554708247	-	c.622G>A	p.Ala208Thr	Missense	VUS	Variant of Unknown Significance
BRCA1	rs1414264431	-	c.190G>A	p.Glu64Lys	Missense	VUS	Variant of Unknown Significance
BRCA1	rs587782708	-	c.4412G>T	p.Gly1471Val	Missense	VUS	Variant of Unknown Significance
BRCA1	rs2154315013	-	c.3446C>T	p.Thr1149Ile	Missense	VUS	Variant of Unknown Significance
BRCA1	rs2052159968	-	c.5062G>A	p.Val1688Ile	Missense	VUS	Variant of Unknown Significance
BRCA2	rs2072559530	-	c.6556T>A	p.Ser2186Thr	Missense	VUS	Variant of Unknown Significance
BRCA2	rs1064793498	-	c.692G>A	p.Ser231Asn	Missense	VUS	Variant of Unknown Significance
BRCA2	rs1566259215	-	c.9457G>A	p.Gly3153Ser	Missense	VUS	Variant of Unknown Significance
BRCA2	rs2072284044	-	c.74G>T	p.Gly25Val	Missense	VUS	Variant of Unknown Significance
BRCA2	rs397507603	COSM5575512	c.172G>A	p.Glu58Lys	Missense	VUS	Variant of Unknown Significance
CCNE1	rs61750863	COSM9930379	c.779A>T	p.Asn260Ile	Missense	VUS	Variant of Unknown Significance
CCNE1	-	COSM8953793	c.743C>T	p.Ser248Phe	Missense	VUS	Variant of Unknown Significance
CDC73	rs2103133617	COSM5966915	c.911C>T	p.Thr304Met	Missense	VUS	Variant of Unknown Significance
CDH1	rs766270336	-	c.2359G>A	p.Val787Ile	Missense	VUS	Variant of Unknown Significance
CDH1	rs876660645	COSM274463	c.871G>A	p.Asp291Asn	Missense	VUS	Variant of Unknown Significance
CDH1	rs878854688	-	c.254T>C	p.Val85Ala	Missense	VUS	Variant of Unknown Significance
CDKN1B	rs759665516	COSM10803665	c.163G>A	p.Ala55Thr	Missense	VUS	Variant of Unknown Significance
CDKN2B	rs779655098	-	c.205G>A	p.Gly69Ser	Missense	VUS	Variant of Unknown Significance
CEBPA	rs957167825	COSM18643	c.527C>T	p.Ala176Val	Missense	VUS	Variant of Unknown Significance
DICER1	-	COSM3499483	c.4649C>T	p.Thr1550Ile	Missense	VUS	Variant of Unknown Significance
EGFR	rs146795390	COSM85894	c.2527G>A	p.Val843Ile	Missense	VUS	Variant of Unknown Significance
EGFR	rs2128927193	-	c.256G>A	p.Ala86Thr	Missense	VUS	Variant of Unknown Significance
EPHB1	-	COSM8223411	c.451T>G	p.Phe151Val	Missense	VUS	Variant of Unknown Significance
ERBB4	rs764035062	-	c.3520C>T	p.Arg1174Trp	Missense	VUS	Variant of Unknown Significance
ESR1	rs2152496177	-	c.1454C>T	p.Thr485Ile	Missense	VUS	Variant of Unknown Significance
ESR1	rs1029589189	-	c.164C>A	p.Pro55His	Missense	VUS	Variant of Unknown Significance
ESR1	-	-	c.439C>T	p.Pro147Ser	Missense	VUS	Variant of Unknown Significance
ESR1	rs2128778636	-	c.1150C>G	p.Leu384Val	Missense	VUS	Variant of Unknown Significance
ESR1	rs2128526913	-	c.845C>T	p.Ser282Phe	Missense	VUS	Variant of Unknown Significance
ESR1	rs1401125809	-	c.954C>T	p.Ala318=	Synonymous	VUS	Variant of Unknown Significance
FGF19	-	-	c.647A>T	p.Lys216Met	Missense	VUS	Variant of Unknown Significance
FGFR1	rs2150914279	-	c.535C>T	p.Pro179Ser	Missense	VUS	Variant of Unknown Significance
FGFR2	rs138712692	COSM4444294/ COSM4444291	c.1750G>A	p.Gly584Arg	Missense	VUS	Variant of Unknown Significance
FGFR4	-	-	c.1543G>A	p.Ala515Thr	Missense	VUS	Variant of Unknown Significance
HNF1A	rs137853240	COSM10478333	c.955G>A	p.Gly319Ser	Missense	VUS	Variant of Unknown Significance
IKBKE	-	-	c.1556G>A	p.Ser519Asn	Missense	VUS	Variant of Unknown Significance
INPP4B	rs2149358926	-	c.1106C>T	p.Pro369Leu	Missense	VUS	Variant of Unknown Significance
KIT	-	COSM6854658	c.789T>G	p.His263Gln	Missense	VUS	Variant of Unknown Significance
MAP2K4	-	COSM3818833	c.238C>T	p.Gln80Ter	StopGained	VUS	Variant of Unknown Significance
MAP2K4	-	-	c.437C>G	p.Ser146Ter	StopGained	VUS	Variant of Unknown Significance
MAP3K1	-	-	c.506C>T	p.Thr169Ile	Missense	VUS	Variant of Unknown Significance
MET	rs1474436542	COSM5609368	c.130C>T	p.Pro44Ser	Missense	VUS	Variant of Unknown Significance
MLH1	rs1046979393	-	c.1636A>G	p.Lys546Glu	Missense	VUS	Variant of Unknown Significance
MLH1	rs1064795694	-	c.541G>A	p.Gly181Ser	Missense	VUS	Variant of Unknown Significance
MLH1	rs755678310	-	c.386G>A	p.Ser129Asn	Missense	VUS	Variant of Unknown Significance
MLH3	rs550698696	-	c.3694C>T	p.Arg1232Cys	Missense	VUS	Variant of Unknown Significance
MSH2	-	-	c.2107T>C	p.Ser703Pro	Missense	VUS	Variant of Unknown Significance
MSH2	rs2104459470	-	c.2647A>T	p.Ile883Phe	Missense	VUS	Variant of Unknown Significance
MSH2	rs1573582957	-	c.2797A>G	p.Thr933Ala	Missense	VUS	Variant of Unknown Significance
MSH2	rs587779967	COSM1021253	c.2786G>A	p.Arg929Gln	Missense	VUS	Variant of Unknown Significance
MSH2	rs63750255	COSM9494978	c.499G>C	p.Asp167His	Missense	VUS	Variant of Unknown Significance
MSH6	-	-	c.572T>C	p.Leu191Pro	Missense	VUS	Variant of Unknown Significance
MSH6	rs562487553	-	c.557G>A	p.Arg316Lys	Missense	VUS	Variant of Unknown Significance
MTOR	-	COSM6854704	c.1799C>T	p.Thr600Ile	Missense	VUS	Variant of Unknown Significance
MTOR	rs1358692215	COSM6716875	c.5047C>T	p.Arg1683Trp	Missense	VUS	Variant of Unknown Significance
NCOR1	rs1483739906	-	c.7015A>G	p.Ile2339Val	Missense	VUS	Variant of Unknown Significance
NCOR1	rs1448298815	-	c.649C>T	p.Pro217Ser	Missense	VUS	Variant of Unknown Significance
NCOR1	-	-	c.677C>T	p.Pro226Leu	Missense	VUS	Variant of Unknown Significance
NF1	-	-	c.1758A>T	p.Lys586Asn	Missense	VUS	Variant of Unknown Significance
NF1	rs1567841729	COSM1666610	c.1400C>T	p.Thr467Ile	Missense	VUS	Variant of Unknown Significance
NRAS	rs776195467	COSM7177458	c.331A>G	p.Met111Val	Missense	VUS	Variant of Unknown Significance
PALB2	-	-	c.1684+18fdel	-	Intron_variant	VUS	Variant of Unknown Significance
PALLD	-	COSM6737058	c.1288C>T	p.Arg430Ter	StopGained	VUS	Variant of Unknown Significance
PDGFRB	rs780793425	-	c.1368G>T	p.Arg456Ser	Missense	VUS	Variant of Unknown Significance
PDGFRB	rs757545741	COSM1435153	c.3034G>A	p.Val1012Met	Missense	VUS	Variant of Unknown Significance
PIK3CA	-	-	c.2257T>C	p.Ser753Pro	Missense	VUS	Variant of Unknown Significance
PIK3CA	rs2108385920	COSM163484	c.238G>A	p.Glu80Lys	Missense	VUS	Variant of Unknown Significance
PIK3CA	rs1365628884	-	c.2495G>A	p.Arg832Gln	Missense	VUS	Variant of Unknown Significance
PIK3CA	rs1725180654	-	c.2837G>A	p.Gly946Asp	Missense	VUS	Variant of Unknown Significance
PIK3CA	-	-	c.2990T>A	p.Leu997His	Missense	VUS	Variant of Unknown Significance
PIK3CA	-	COSM328018	c.2993T>G	p.Phe998Cys	Missense	VUS	Variant of Unknown Significance
PIK3CA	rs2108429374	COSM307758	c.3034G>A	p.Glu1012Lys	Missense	VUS	Variant of Unknown Significance
PIK3CA	-	COSM28938	c.3059C>T	p.Ala1020Val	Missense	VUS	Variant of Unknown Significance
PIK3CA	rs2108429752	COSM30627	c.3109G>A	p.Glu1037Lys	Missense	VUS	Variant of Unknown Significance
PIK3CA	rs2108429997	COSM33700	c.3166G>A	p.Asp1056Asn	Missense	VUS	Variant of Unknown Significance
PIK3CA	rs2108430115	COSM6144	c.3193C>T	p.His1065Tyr	Missense	VUS	Variant of Unknown Significance
PIK3CA	-	-	c.1540A>G	p.Ser514Gly	Missense	VUS	Variant of Unknown Significance
PIK3CA	rs104885999	COSM53245	c.1571G>A	p.Arg524Lys	Missense	VUS	Variant of Unknown Significance
PIK3CA	rs373295359	-	c.2981A>G	p.His994Arg	Missense	VUS	Variant of Unknown Significance
PIK3CA	-	COSM87299	c.3147T>C	p.G1049=	Synonymous	VUS	Variant of Unknown Significance
PMS2	rs765668173	COSM9705483	c.736C>T	p.Pro246Ser	Missense	VUS	Variant of Unknown Significance
PPM1D	rs761219249	-	c.218G>C	p.Arg73Pro	Missense	VUS	Variant of Unknown Significance
PRF1	rs749110507	COSM3867713	c.355C>T	p.Arg119Trp	Missense	VUS	Variant of Unknown Significance
RAD50	rs1294066470	-	c.2167G>A	p.Glu723Lys	Missense	VUS	Variant of Unknown Significance
RAD50	-	-	c.2776A>G	p.Lys926Glu	Missense	VUS	Variant of Unknown Significance
RAD50	rs746841895	COSM4719958	c.3442C>T	p.Arg1148Cys	Missense	VUS	Variant of Unknown Significance
RAD50	rs786203372	COSM4719956	c.1967G>A	p.Arg656Gln	Missense	VUS	Variant of Unknown Significance
RAD51C	-	-	c.137T>A	p.Leu46His	Missense	VUS	Variant of Unknown Significance
RAD51C	rs752608224	COSM5028336	c.61C>G	p.Pro21Ala	Missense	VUS	Variant of Unknown Significance
RAD51C	rs786202681	COSM9993539	c.992G>A	p.Ser331Asn	Missense	VUS	Variant of Unknown Significance
RAD51D	rs779808083	-	c.461G>A	p.Arg154His	Missense	VUS	Variant of Unknown Significance
RAD51D	-	-	c.484A>G	p.Thr162Ala	Missense	VUS	Variant of Unknown Significance
RAD51D	rs2091620533	-	c.323G>A	p.Gly108Asp	Missense	VUS	Variant of Unknown Significance
RAD51D	rs2091776847	-	c.211C>T	p.Leu71Phe	Missense	VUS	Variant of Unknown Significance
RET	rs1001363739	COSM9994576	c.1906A>C	p.Thr636Pro	Missense	VUS	Variant of Unknown Significance
RET	rs2132827419	-	c.1784A>G	p.Glu595Gly	Missense	VUS	Variant of Unknown Significance
RET	rs2132848148	-	c.1972C>T	p.His658Tyr	Missense	VUS	Variant of Unknown Significance
SMARCB1	rs1928397102	COSM3740370	c.119G>A	p.Arg40Gln	Missense	VUS	Variant of Unknown Significance
TP53	rs2073406535	COSM44297	c.376-3C>T	-	Intron_variant	VUS	Variant of Unknown Significance
TP53	rs2151042588	-	c.163A>C	p.Thr55Pro	Missense	VUS	Variant of Unknown Significance
TP53	rs1235781676	-	c.227C>G	p.Ala76Gly	Missense	VUS	Variant of Unknown Significance
TP53	rs2151022353	-	c.286G>A	p.Asp96Asn	Missense	VUS	Variant of Unknown Significance
TP53	-	COSM45110	c.650T>C	p.Val217Ala	Missense	VUS	Variant of Unknown Significance
TP53	-	-	c.681_682delinsCA	p.Asp228Asn	Missense	VUS	Variant of Unknown Significance
TP53	-	COSM45803	c.889C>T	p.His297Tyr	Missense	VUS	Variant of Unknown Significance
TP53	-	COSM8614114	c.143A>G	p.Asp48Gly	Missense	VUS	Variant of Unknown Significance
TP53	rs1131691025	COSM11198	c.785G>T	p.Gly262Val	Missense	VUS	Variant of Unknown Significance
TP53	rs1555526518	-	c.349G>A	p.Gly117Arg	Missense	VUS	Variant of Unknown Significance
TP53	rs1567551121	-	c.662A>C	p.Glu221Ala	Missense	VUS	Variant of Unknown Significance
TP53	rs1567554216	COSM45293	c.407A>G	p.Gln136Arg	Missense	VUS	Variant of Unknown Significance
TP53	rs1597371657	COSM45131	c.383C>T	p.Pro128Leu	Missense	VUS	Variant of Unknown Significance
TP53	rs2073332791	COSM45257	c.626G>C	p.Arg209Thr	Missense	VUS	Variant of Unknown Significance
TP53	rs587782447	-	c.320A>C	p.Tyr107Ser	Missense	VUS	Variant of Unknown Significance
TP53	rs587782769	COSM3738520	c.214C>G	p.Pro72Ala	Missense	VUS	Variant of Unknown Significance
TP53	rs2151042486	-	c.169G>C	p.Asp57His	Missense	VUS	Variant of Unknown Significance
TP53	rs549892645	COSM45512	c.252C>T	p.Ala84=	Synonymous	VUS	Variant of Unknown Significance
TP53	rs2151031663	COSM45627	c.486C>T	p.Ile162=	Synonymous	VUS	Variant of Unknown Significance
ATM	rs2091208125	-	c.8923G>A	p.Glu2975Lys	Missense	VUS/B	Conflicting interpretation
BRCA2	rs276174878	-	c.68‑16delT	-	Intron_variant	VUS/B	Conflicting interpretation
BRCA2	rs80358765	-	c.5414A>G	p.Asn1805Ser	Missense	VUS/B	Conflicting interpretation
BRCA2	rs80358842	COSM946833	c.6058G>A	p.Glu2020Lys	Missense	VUS/B	Conflicting interpretation
KIT	rs772311731	COSM5609249	c.2489G>A	p.Arg830Gln	Missense	VUS/B	Conflicting interpretation
MET	rs55985569	COSM706	c.504G>T	p.Glu168Asp	Missense	VUS/B	Conflicting interpretation
PIK3CA	rs201884756	COSM6024001	c.2985C>T	p.Ala995Ala	Synonymous	VUS/B	Conflicting interpretation
PMS2	rs376258383	COSM10049540	c.682G>A	p.Gly228Ser	Missense	VUS/B	Conflicting interpretation
POLE	rs140566004	-	c.1288G>A	p.Ala430Thr	Missense	VUS/B	Conflicting interpretation
PTCH1	rs375628555	COSM5926683	c.404G>A	p.Arg135Gln	Missense	VUS/B	Conflicting interpretation
TSC2	rs771289256	-	c.4609G>A	p.Gly1537Ser	Missense	VUS/B	Conflicting interpretation
ARID1A	rs1381141193	COSM6604554	c.4387C>T	p.Arg1463Cys	Missense	VUS/LB	Conflicting interpretation
ATM	rs147187700	COSM21922	c.5821G>C	p.Val1941Leu	Missense	VUS/LB	Conflicting interpretation
ATM	rs1801673	-	c.5558A>T	p.Asp1853Val	Missense	VUS/LB	Conflicting interpretation
BRCA1	rs1397965282	-	c.4754T>G	p.Val1585Gly	Missense	VUS/LB	Conflicting interpretation
BRCA1	rs80356955	COSM3190056	c.2884G>A	p.Glu962Lys	Missense	VUS/LB	Conflicting interpretation
BRCA1	rs80357464	COSM5008015	c.995G>A	p.Arg332Gln	Missense	VUS/LB	Conflicting interpretation
BRCA2	rs80358397	COSM256413	c.10151G>A	p.Arg3384Gln	Missense	VUS/LB	Conflicting interpretation
BRCA2	rs80358849	COSM696738	c.6101G>A	p.Arg2034His	Missense	VUS/LB	Conflicting interpretation
BRCA2	rs80359251	COSM7410195	c.9925G>A	p.Glu3309Lys	Missense	VUS/LB	Conflicting interpretation
BRCA2	rs864622552	COSM7403374	c.7874G>C	p.Arg2625Thr	Missense	VUS/LB	Conflicting interpretation
CHEK2	rs121908701	-	c.542G>A	p.Arg181His	Missense	VUS/LB	Conflicting interpretation
CHEK2	rs786203042	-	c.580A>C	p.Ser194Arg	Missense	VUS/LB	Conflicting interpretation
IL7R	rs145810271	COSM7342389	c.602A>G	p.Tyr201Cys	Missense	VUS/LB	Conflicting interpretation
PRF1	rs139336186	COSM32312	c.368G>A	p.Arg123His	Missense	VUS/LB	Conflicting interpretation
PTCH1	rs376844749	COSM4993477	c.3422C>T	p.Ala1141Val	Missense	VUS/LB	Conflicting interpretation
RAD51C	rs28363307	-	c.431T>C	p.Ile144Thr	Missense	VUS/LB	Conflicting interpretation
RET	rs776223166	-	c.1162G>A	p.Val388Ile	Missense	VUS/LB	Conflicting interpretation
RET	rs373594744	COSM5414810	c.2657G>A	p.Arg886Gln	Missense	VUS/LB	Conflicting interpretation
TP53	rs1159579789	COSM46278	c.950A>G	p.Gln317Arg	Missense	VUS/LB	Conflicting interpretation
TP53	rs1555524979	COSM45544	c.947C>T	p.Pro316Leu	Missense	VUS/LB	Conflicting interpretation
TP53	rs587778719	COSM43594	c.605G>A	p.Arg202His	Missense	VUS/LB	Conflicting interpretation
TP53	rs751713111	COSM45233	c.884C>T	p.Pro295Leu	Missense	VUS/LB	Conflicting interpretation
TP53	rs969930693	COSM46146	c.986C>T	p.Thr329Ile	Missense	VUS/LB	Conflicting interpretation
TP53	rs751253294	COSM5879594	c.376-2dup	-	Splice_acceptor_variant	VUS/LB	Conflicting interpretation
TP53	rs1567542019	COSM9101266	c.1036G>A	p.Glu346Lys	StopGained	VUS/LB	Conflicting interpretation
BRCA2	rs368576266	COSM5953147	c.9087G>A	p.Ala3029=	Synonymous	VUS/LB/B	Conflicting interpretation
EGFR	rs148934350	COSM22943	c.2543C>T	p.Pro848Leu	Missense	VUS/LB/B	Conflicting interpretation
MET	rs771333219	COSM7346913	c.2372C>T	p.Pro791Leu	Missense	VUS/LB/B	Conflicting interpretation
RAD50	rs181016343	-	c.3036+5G>A	-	Intron_variant	VUS/LB/B	Conflicting interpretation
RAD50	rs558302979	COSM9992495	c.2651G>A	p.Arg884His	Missense	VUS/LB/B	Conflicting interpretation
RET	rs1799939	COSM1666596	c.2071G>A	p.Gly691Ser	Missense	VUS/LB/B	Conflicting interpretation
